# Supplementary material for: Acetylsalicylic Acid Reduces Passive Aortic Wall Stiffness and Cardiovascular Remodelling in a Mouse Model of Advanced Atherosclerosis
Source: Int J Mol Sci. 2021 Dec 30;23(1):404. doi: 10.3390/ijms23010404 (PMC8745264; doi:10.3390/ijms23010404)
Supplement: Supplementary file 1 [file ijms-23-00404-s001.zip]

Archive with 1 entries (1 files):
- ijms-1300333-supplementary.pdf
